# Supplementary material for: Slt2-MAPK/RNS1 Controls Conidiation via Direct Regulation of the Central Regulatory Pathway in the Fungus Metarhizium robertsii
Source: J Fungi (Basel). 2021 Dec 28;8(1):26. doi: 10.3390/jof8010026 (PMC8779605; doi:10.3390/jof8010026)
Supplement: Supplementary file 1 [file jof-08-00026-s001.zip]

Archive with 1 entries (1 files):
- jof-1524868-supplementary.pdf
